# Supplementary material for: Biocatalytic Detoxification of Ochratoxins A/B by a Fungal Dye-Decolorizing Peroxidase: Mechanistic Insights and Toxicity Assessment
Source: Toxins (Basel). 2025 Sep 2;17(9):438. doi: 10.3390/toxins17090438 (PMC12474158; doi:10.3390/toxins17090438)
Supplement: Supplementary file 1 [file toxins-17-00438-s001.zip]

Archive with 1 entries (1 files):
- toxins-3779331-supplementary.pdf
